# Supplementary material for: Connectivity Map Analysis of a Single-Cell RNA-Sequencing -Derived Transcriptional Signature of mTOR Signaling
Source: Int J Mol Sci. 2021 Apr 22;22(9):4371. doi: 10.3390/ijms22094371 (PMC8122562; doi:10.3390/ijms22094371)
Supplement: Supplementary file 1 [file ijms-22-04371-s001.zip]

Archive with 2 entries (2 files):
- Supplemental_Tables.xlsx
- supplementary file .pdf
